# Supplementary material for: Effect of Swine Glyco-humanized Polyclonal Neutralizing Antibody on Survival and Respiratory Failure in Patients Hospitalized With Severe COVID-19: A Randomized, Placebo-Controlled Trial
Source: Open Forum Infect Dis. 2023 Oct 20;10(11):ofad525. doi: 10.1093/ofid/ofad525 (PMC10629360; doi:10.1093/ofid/ofad525)
Supplement: ofad525_Supplementary_Data [file ofad525_supplementary_data.zip]

Archive with 2 entries (2 files):
- Supplementary 1.docx
- Corrected_Supplementary 2_CLEAN.docx
